# Supplementary material for: Targeted genomic analysis of cutaneous T cell lymphomas identifies a subset with aggressive clinicopathological features
Source: Blood Cancer J. 2020 Nov 9;10(11):116. doi: 10.1038/s41408-020-00380-5 (PMC7653963; doi:10.1038/s41408-020-00380-5)
Supplement: Supplementary file 3 — Supplementary Table 2 [file 41408_2020_380_MOESM3_ESM.xlsx]

## Sheet: Sheet1
EARLY MF
Sample ID	Gene	cDNA change	Protein change	Effect
LP-S-050-P	AR	c.167T>A	p.L56Q	non_synonymous_codon
LP-S-050-P	BLM	c.2246T>C	p.I749T	non_synonymous_codon
LP-S-050-P	ERBB4	c.2344C>T	p.R782W	non_synonymous_codon
LP-S-037-P	STK40	c.29C>T	p.A10V	non_synonymous_codon
LP-S-037-P	CIC	c.481C>T	p.Q161*	stop_gained
LP-S-037-P	CD36	c.1079T>G	p.L360*	stop_gained
LP-S-051-P					no mutations
LP-S-053-P					no mutations
LP-S-030-P					no mutations
LP-S-040-P	PTPN6	c.718G>A	p.A240T	non_synonymous_codon
LP-S-040-P	JAK3	c.3007A>G	p.I1003V	non_synonymous_codon
LP-S-040-P	FANCA	c.3427C>G	p.L1143V	non_synonymous_codon
LP-S-040-P	POGLUT1	c.998A>G	p.D333G	non_synonymous_codon
LP-S-040-P	PBRM1	c.1301+5delg	p.?	splice_site_variant
LP-S-044-P	GLI1	c.865G>C	p.V289L	non_synonymous_codon
LP-S-044-P	CREBBP	c.3370-2dela	p.?	splice_site_variant
LP-S-021-P	KMT2D	c.3737C>T	p.T1246M	non_synonymous_codon
LP-S-021-P	AMER1	c.1154_1162delAAGAAGAGG	p.E385_E387delEEE	inframe_codon_loss
LP-S-023-P	BIRC2	c.1359G>A	p.M453I	non_synonymous_codon
LP-S-023-P	APC	c.8266A>G	p.I2756V	non_synonymous_codon
LP-S-023-P	CUX1	c.2589_2590insGGCAGCGGT	p.G870_G871insSGG	inframe_codon_gain
LP-S-027-P	PCLO	c.1588C>G	p.P530A	non_synonymous_codon
LP-S-027-P	TSC2	c.5051_5068+16del34	p.?	complex_change_in_transcript
LP-S-022-P					no mutations
LP-S-029-P	PCLO	c.1448A>T	p.Q483L	non_synonymous_codon
LP-S-029-P	NTRK2	c.2222T>G	p.I741S	non_synonymous_codon
LP-S-033-P					no mutations
LP-S-035-P	FAT3	c.10552G>A	p.V3518M	non_synonymous_codon
LP-S-041-P	NCOR1	c.82A>C	p.T28P	non_synonymous_codon
LP-S-041-P	NTRK3	c.976C>T	p.R326C	non_synonymous_codon
LP-S-041-P	APC	c.4332A>C	p.Q1444H	non_synonymous_codon
LP-S-028-P	CHD2	c.551+5A>C	p.?	splice_site_variant
LP-S-038-P					no mutations
LP-S-063-P					no mutations
LP-S-025-P	KLHL6	c.574C>A	p.Q192K	non_synonymous_codon
LP-S-046-P	LRRK2	c.2314C>T	p.R772*	stop_gained
LP-S-046-P	ARHGAP26	c.2284A>C	p.K762Q	non_synonymous_codon
LP-S-046-P	ARHGAP26	c.2285A>G	p.K762R	non_synonymous_codon
LP-S-046-P	ARHGAP26	c.2286A>T	p.K762N	non_synonymous_codon
LP-S-046-P	ARHGAP26	c.2287G>T	p.A763S	non_synonymous_codon
LP-S-061-P	KMT2C	c.967A>G	p.I323V	non_synonymous_codon
LP-S-061-P	KDM5A	c.4336G>C	p.E1446Q	non_synonymous_codon
LP-S-061-P	ASMTL	c.1263C>A	p.S421R	non_synonymous_codon
LP-S-061-P	U2AF1	c.101C>T	p.S34F	non_synonymous_codon
LP-S-061-P	CD58	c.89C>A	p.S30Y	non_synonymous_codon
LP-S-061-P	ECT2L	c.1579-1G>C	p.?	splice_site_variant
LP-S-061-P	ERBB4	c.632C>T	p.T211M	non_synonymous_codon
LP-S-061-P	PMS2	c.2186_2187delTC	p.L729fs*6	frameshift_variant
LP-S-061-P	TNFAIP3	c.300_301insA	p.G101fs*39	frameshift_variant
ADVAPCED MF+LCT
Sample ID	Gene	cDNA change	Protein change	Effect
LP-S-55-P					no mutations
LP-S-62-P					no mutations
LP-S-032-P	POLE	c.6004+5G>T	p.?	splice_site_variant
LP-S-032-P	NOTCH1	c.7541_7542delCT	p.P2514fs*4	frameshift_variant
LP-S-070-M	NOTCH3	c.4025C>A	p.A1342D	non_synonymous_codon
LP-S-070-M	PTPRS	c.1891C>T	p.R631C	non_synonymous_codon
LP-S-070-M	CDKN2A	c.330G>A	p.W110*	stop_gained
LP-S-070-M	DNMT3A	c.1969G>A	p.V657M	non_synonymous_codon
LP-S-070-M	STAT3	c.1842C>G	p.S614R	non_synonymous_codon
LP-S-070-M	ICK	c.635T>A	p.I212N	non_synonymous_codon
LP-S-070-M	C11orf30	c.78G>C	p.E26D	non_synonymous_codon
LP-S-070-M	BLM	c.2452C>T	p.R818C	non_synonymous_codon
LP-S-070-M	NTRK1	c.2075G>A	p.R692H	non_synonymous_codon
LP-S-070-M	SMC1A	c.859_861delAAG	p.K287delK	inframe_codon_loss
LP-S-070-M	RPTOR	c.1179_1180insC	p.T395fs*136	frameshift_variant
LP-S-034-P	SF3B1	c.1997A>G	p.K666R	non_synonymous_codon
LP-S-034-P	TGFBR1	c.51_59delGGCGGCGGC	p.A24_A26delAAA	inframe_codon_loss
LP-S-039-P	TP53	c.637C>T	p.R213*	stop_gained
LP-S-039-P	JAK2	c.173C>A	p.P58Q	non_synonymous_codon
LP-S-039-P	JAK3	c.2455G>A	p.E819K	non_synonymous_codon
LP-S-039-P	NOD1	c.1402C>T	p.H468Y	non_synonymous_codon
LP-S-039-P	AMER1	c.2030C>T	p.S677F	non_synonymous_codon
LP-S-039-P	TRRAP	c.4078C>T	p.P1360S	non_synonymous_codon
LP-S-039-P	TRRAP	c.4079C>T	p.P1360L	non_synonymous_codon
LP-S-039-P	HSP90AA1	c.1145A>G	p.D382G	non_synonymous_codon
LP-S-039-P	CHEK1	c.1085C>T	p.T362I	non_synonymous_codon
LP-S-074-P	KDM5A	c.2443G>A	p.G815R	non_synonymous_codon
LP-S-074-P	CREBBP	c.2126C>T	p.S709F	non_synonymous_codon
LP-S-074-P	ALOX12B	c.55C>T	p.R19W	non_synonymous_codon
LP-S-074-P	PTPN2	c.790C>T	p.Q264*	stop_gained
LP-S-074-P	SPEN	c.9400C>T	p.P3134S	non_synonymous_codon
LP-S-074-P	NKX3-1	c.28G>C	p.G10R	non_synonymous_codon
LP-S-074-P	MYO18A	c.4314G>C	p.E1438D	non_synonymous_codon
LP-S-074-P	FLT1	c.3928G>A	p.D1310N	non_synonymous_codon
LP-S-074-P	ELP2	c.2188C>T	p.P730S	non_synonymous_codon
LP-S-074-P	ELP2	c.2189C>T	p.P730L	non_synonymous_codon
LP-S-074-P	BRIP1	c.3736C>T	p.P1246S	non_synonymous_codon
LP-S-074-P	PIK3R1	c.871G>A	p.E291K	non_synonymous_codon
LP-S-074-P	PCLO	c.14702A>G	p.K4901R	non_synonymous_codon
LP-S-074-P	PCLO	c.10681A>T	p.K3561*	stop_gained
LP-S-074-P	PCLO	c.3505G>A	p.E1169K	non_synonymous_codon
LP-S-074-P	PTEN	c.802-1G>T	p.?	splice_site_variant
LP-S-074-P	RELN	c.5761G>A	p.A1921T	non_synonymous_codon
LP-S-074-P	APC	c.6869C>T	p.S2290F	non_synonymous_codon
LP-S-074-P	POT1	c.745C>T	p.Q249*	stop_gained
LP-S-074-P	PDGFRB	c.3293G>A	p.R1098Q	non_synonymous_codon
LP-S-074-P	FAT1	c.10909G>A	p.E3637K	non_synonymous_codon
LP-S-074-P	ERBB4	c.340C>T	p.R114*	stop_gained
LP-S-074-P	HLA-B	c.453_454insC	p.E152fs*25	frameshift_variant
LP-S-094-P	GPR124	c.1939G>A	p.V647I	non_synonymous_codon
LP-S-094-P	DOT1L	c.3902C>T	p.S1301L	non_synonymous_codon
LP-S-094-P	MYCN	c.1330A>T	p.K444*	stop_gained
LP-S-094-P	GID4	c.67C>T	p.P23S	non_synonymous_codon
LP-S-094-P	ASXL3	c.6239A>T	p.K2080I	non_synonymous_codon
LP-S-094-P	GTSE1	c.1019C>T	p.S340F	non_synonymous_codon
LP-S-094-P	CD36	c.823A>C	p.I275L	non_synonymous_codon
LP-S-094-P	CD36	c.890C>T	p.S297F	non_synonymous_codon
LP-S-094-P	PCLO	c.4109T>A	p.I1370K	non_synonymous_codon
LP-S-094-P	RELN	c.1906A>C	p.T636P	non_synonymous_codon
LP-S-094-P	ERCC5	c.3106G>A	p.A1036T	non_synonymous_codon
LP-S-094-P	ATM	c.8189A>G	p.Q2730R	non_synonymous_codon
LP-S-094-P	FAM46C	c.120C>G	p.N40K	non_synonymous_codon
LP-S-094-P	NCOR2	c.5702C>T	p.S1901F	non_synonymous_codon
LP-S-094-P	EP300	c.6796_6798delCAG	p.Q2268delQ	inframe_codon_loss
LP-S-094-P	KLF4	c.716_766del51	p.G239_P255delGSEYGSPSVISVSKGSP	inframe_codon_loss
LP-S-060-P	CDH1	c.499G>A	p.E167K	non_synonymous_codon
LP-S-060-P	KMT2C	c.2351C>A	p.S784Y	non_synonymous_codon
LP-S-060-P	FAT1	c.1559G>A	p.S520N	non_synonymous_codon
LP-S-060-P	DDX3X	c.1575_1576insG	p.V526fs*21	frameshift_variant
LP-S-048-P	LATS2	c.2882G>A	p.R961Q	non_synonymous_codon
LP-S-048-P	ARID1A	c.4687C>T	p.P1563S	non_synonymous_codon
LP-S-048-P	PCLO	c.10380G>C	p.R3460S	non_synonymous_codon
LP-S-048-P	PHF6	c.929A>T	p.K310I	non_synonymous_codon
LP-S-048-P	DKC1	c.508T>A	p.S170T	non_synonymous_codon
LP-S-048-P	ERBB4	c.3724T>A	p.Y1242N	non_synonymous_codon
LP-S-072-P	ELP2	c.2213A>G	p.Y738C	non_synonymous_codon
LP-S-072-P	FAM175A	c.364C>G	p.Q122E	non_synonymous_codon
LP-S-072-P	IRF8	c.602C>T	p.A201V	non_synonymous_codon
LP-S-072-P	FLYWCH1	c.1199C>T	p.T400I	non_synonymous_codon
LP-S-072-P	NUP98	c.3640G>A	p.D1214N	non_synonymous_codon
LP-S-072-P	ALOX12B	c.1591C>T	p.P531S	non_synonymous_codon
LP-S-072-P	PTPRD	c.4483G>A	p.V1495I	non_synonymous_codon
LP-S-072-P	APCDD1	c.1318G>A	p.G440S	non_synonymous_codon
LP-S-072-P	NOTCH3	c.1490C>T	p.S497L	non_synonymous_codon
LP-S-072-P	LATS2	c.1163C>T	p.A388V	non_synonymous_codon
LP-S-072-P	BRCA2	c.6347A>G	p.H2116R	non_synonymous_codon
LP-S-072-P	CEBPA	c.286G>A	p.G96S	non_synonymous_codon
LP-S-072-P	CD22	c.1629G>A	p.W543*	stop_gained
LP-S-072-P	RBM10	c.1651C>T	p.P551S	non_synonymous_codon
LP-S-072-P	GATA1	c.1141C>T	p.P381S	non_synonymous_codon
LP-S-072-P	EGFR	c.2354C>T	p.T785I	non_synonymous_codon
LP-S-072-P	PCLO	c.1297G>A	p.A433T	non_synonymous_codon
LP-S-072-P	IRF8	c.785G>A	p.R262Q	non_synonymous_codon
LP-S-072-P	NTRK3	c.1211C>T	p.T404M	non_synonymous_codon
LP-S-072-P	MAP3K7	c.22T>G	p.S8A	non_synonymous_codon
LP-S-072-P	EPHA7	c.457G>A	p.E153K	non_synonymous_codon
LP-S-072-P	RELN	c.5534G>A	p.G1845E	non_synonymous_codon
LP-S-072-P	FOXO3	c.269C>G	p.S90C	non_synonymous_codon
LP-S-072-P	KMT2C	c.11264C>T	p.S3755L	non_synonymous_codon
LP-S-072-P	STAT4	c.343A>G	p.I115V	non_synonymous_codon
LP-S-072-P	CPS1	c.589G>A	p.D197N	non_synonymous_codon
LP-S-072-P	TNFAIP3	c.2236_2257del22	p.G746fs*63	frameshift_variant
LP-S-072-P	CTNNA1	c.2295delC	p.H766fs*25	frameshift_variant
LP-S-057-P	MET	c.3496C>T	p.R1166*	stop_gained
LP-S-057-P	PAK7	c.742G>A	p.E248K	non_synonymous_codon
LP-S-057-P	CDKN2A	c.172C>T	p.R58*	stop_gained
LP-S-057-P	MDC1	c.2015G>A	p.R672K	non_synonymous_codon
LP-S-057-P	ASXL3	c.2858G>T	p.R953I	non_synonymous_codon
LP-S-057-P	STK40	c.305T>G	p.L102R	non_synonymous_codon
LP-S-057-P	BRIP1	c.1315C>T	p.R439*	stop_gained
LP-S-057-P	MITF	c.979G>A	p.E327K	non_synonymous_codon
LP-S-057-P	ATM	c.8665G>C	p.D2889H	non_synonymous_codon
LP-S-057-P	BRAF	c.1406G>C	p.G469A	non_synonymous_codon
LP-S-057-P	LRP1B	c.209C>T	p.P70L	non_synonymous_codon
LP-S-045-P	TUSC3	c.686C>T	p.T229I	non_synonymous_codon
LP-S-045-P	PIK3C2G	c.3496C>T	p.P1166S	non_synonymous_codon
LP-S-045-P	ALK	c.4804G>A	p.G1602S	non_synonymous_codon
LP-S-045-P	ERBB2	c.3104C>T	p.P1035L	non_synonymous_codon
LP-S-045-P	STAT5A	c.1945C>T	p.R649W	non_synonymous_codon
LP-S-045-P	BRCA1	c.5069C>T	p.A1690V	non_synonymous_codon
LP-S-045-P	FANCA	c.3802C>G	p.L1268V	non_synonymous_codon
LP-S-045-P	TCL1A	c.248G>A	p.R83Q	non_synonymous_codon
LP-S-045-P	PDCD1	c.103C>T	p.P35S	non_synonymous_codon
LP-S-069-P	WHSC1	c.2137+1G>T	p.?	splice_site_variant
LP-S-069-P	JAK2	c.313G>C	p.D105H	non_synonymous_codon
LP-S-069-P	KEAP1	c.1222C>T	p.P408S	non_synonymous_codon
LP-S-069-P	PALB2	c.1108C>T	p.Q370*	stop_gained
LP-S-069-P	ASXL2	c.827C>T	p.S276F	non_synonymous_codon
LP-S-069-P	NOTCH4	c.5063G>C	p.R1688P	non_synonymous_codon
LP-S-069-P	KAT6A	c.4148C>T	p.S1383F	non_synonymous_codon
LP-S-069-P	EPHA5	c.1501G>A	p.E501K	non_synonymous_codon
LP-S-069-P	MAP2K1	c.607G>A	p.E203K	non_synonymous_codon
LP-S-069-P	FGF4	c.553G>A	p.G185R	non_synonymous_codon
LP-S-069-P	CD36	c.673G>A	p.A225T	non_synonymous_codon
LP-S-069-P	PCLO	c.10685G>A	p.G3562E	non_synonymous_codon
LP-S-069-P	PCLO	c.10438G>A	p.D3480N	non_synonymous_codon
LP-S-069-P	PCLO	c.2377C>T	p.P793S	non_synonymous_codon
LP-S-069-P	PTEN	c.1034T>C	p.L345P	non_synonymous_codon
LP-S-069-P	FANCI	c.158G>C	p.G53A	non_synonymous_codon
LP-S-069-P	PTCH1	c.1813G>A	p.D605N	non_synonymous_codon
LP-S-069-P	PTCH1	c.104C>T	p.S35F	non_synonymous_codon
LP-S-069-P	SUFU	c.601G>A	p.V201I	non_synonymous_codon
LP-S-069-P	PDCD11	c.3479A>G	p.N1160S	non_synonymous_codon
LP-S-069-P	ATM	c.7570G>T	p.A2524S	non_synonymous_codon
LP-S-069-P	MET	c.504G>T	p.E168D	non_synonymous_codon
LP-S-069-P	MET	c.4163C>T	p.S1388L	non_synonymous_codon
LP-S-069-P	NCOR2	c.3236C>T	p.P1079L	non_synonymous_codon
LP-S-069-P	SMO	c.1454G>A	p.R485Q	non_synonymous_codon
LP-S-069-P	ARID1B	c.4420C>T	p.P1474S	non_synonymous_codon
LP-S-069-P	BCOR	c.4820_4852del33	p.E1607_L1617delEPDDESGYDVL	inframe_codon_loss
LP-S-069-P	EP300	c.6567_6578delGCAACAGCAGCA	p.Q2192_Q2195delQQQQ	inframe_codon_loss
LP-S-069-P	ATM	c.492_493insT	p.L165fs*20	frameshift_variant
LP-S-069-P	POT1	c.1163+3_1163+6delgagt	p.?	splice_site_variant
LP-S-042-P	PTPN6	c.901T>C	p.Y301H	non_synonymous_codon
LP-S-042-P	PTPN6	c.1484G>A	p.R495H	non_synonymous_codon
LP-S-042-P	NOTCH3	c.817G>A	p.E273K	non_synonymous_codon
LP-S-042-P	IL7R	c.1025G>A	p.G342E	non_synonymous_codon
LP-S-042-P	LRRK2	c.6623C>T	p.P2208L	non_synonymous_codon
LP-S-042-P	GNAS	c.205C>T	p.Q69*	stop_gained
LP-S-042-P	PC	c.172G>A	p.E58K	non_synonymous_codon
LP-S-042-P	PCLO	c.11287C>T	p.L3763F	non_synonymous_codon
LP-S-042-P	FAT3	c.3221G>A	p.R1074K	non_synonymous_codon
LP-S-042-P	TGFBR1	c.574+2T>G	p.?	splice_site_variant
LP-S-042-P	APC	c.2474A>T	p.Y825F	non_synonymous_codon
LP-S-042-P	HNF1A	c.629C>T	p.S210F	non_synonymous_codon
LP-S-042-P	CPS1	c.1804G>A	p.G602S	non_synonymous_codon
LP-S-042-P	CPS1	c.1805G>A	p.G602D	non_synonymous_codon
LP-S-042-P	SOX9	c.1102_1122del21	p.A371_P377delAAPPQQP	inframe_codon_loss
SEZARY SYPDROME
Sample ID	Gene	cDNA change	Protein change	Effect
LP-S-056-P					no mutations
LP-S-18-P					no mutations
LP-S-019-P	PMS1	c.1501G>A	p.G501R	non_synonymous_codon
LP-S-064-P	TP53	c.1043T>G	p.L348W	non_synonymous_codon
LP-S-064-P	FAT1	c.12538G>A	p.A4180T	non_synonymous_codon
LP-S-064-P	ERCC5	c.3454_3464delGATGACGATGG	p.D1152fs*48	frameshift_variant
LP-S-001-T1	FLT1	c.2797-2A>G	p.?	splice_site_variant
LP-S-001-T1	INSR	c.1049C>T	p.S350L	nonsynonymous_SNV
LP-S-001-T1	KDM6A	c.3835C>T	p.R1279*	stop_gained
LP-S-003-T1	PTPRO	c.3365G>T	p.R1122L	non_synonymous_codon
LP-S-003-T1	CREBBP	c.3370-2dela	p.?	splice_site_variant
LP-S-004-T	NOTCH3	c.6164C>T	p.A2055V	non_synonymous_codon
LP-S-004-T	HIST1H2BK	c.272C>T	p.T91I	non_synonymous_codon
LP-S-004-T	RELN	c.3983G>A	p.G1328D	non_synonymous_codon
LP-S-005-T1	EXOSC6	c.5C>T	p.P2L	non_synonymous_codon
LP-S-005-T1	TET1	c.770C>T	p.T257I	non_synonymous_codon
LP-S-005-T1	KRAS	c.535G>A	p.G179S	non_synonymous_codon
LP-S-005-T1	FLT3	c.1073A>T	p.D358V	non_synonymous_codon
LP-S-005-T1	TRAF3	c.352C>T	p.R118W	non_synonymous_codon
LP-S-005-T1	PTPRT	c.2795G>A	p.R932H	non_synonymous_codon
LP-S-005-T1	FAT3	c.818C>T	p.P273L	non_synonymous_codon
LP-S-005-T1	ROS1	c.6572G>A	p.W2191*	stop_gained
LP-S-005-T1	PIK3CA	c.2912G>C	p.C971S	non_synonymous_codon
LP-S-005-T1	PIK3CA	c.2928A>T	p.E976D	non_synonymous_codon
LP-S-005-T1	TGFBR1	c.51_59delGGCGGCGGC	p.A24_A26delAAA	inframe_codon_loss
LP-S-006-T	DNMT3A	p.C557*		stop_gained
LP-S-006-T	TET2	p.Q1083*		stop_gained
LP-S-007-T2	TP53	c.298C>T	p.Q100*	stop_gained
LP-S-007-T2	PAK7	c.263A>C	p.D88A	non_synonymous_codon
LP-S-007-T2	TLL2	c.1592A>C	p.E531A	non_synonymous_codon
LP-S-008-T3	DIS3	c.2339G>A	p.R780K	non_synonymous_codon
LP-S-008-T3	SPEN	c.3912_3913delAG	p.E1305fs*5	frameshift_variant
LP-S-009-T	STAT3	c.1847A>G	p.E616G	non_synonymous_codon
LP-S-009-T	BCOR	c.2752C>A	p.Q918K	non_synonymous_codon
LP-S-009-T	EGFR	c.1774G>A	p.V592I	non_synonymous_codon
LP-S-009-T	FAT3	c.9295T>A	p.Y3099N	non_synonymous_codon
LP-S-009-T	PASK	c.3541C>T	p.L1181F	non_synonymous_codon
LP-S-009-T	PTPRS	c.3274C>T	p.H1092Y	non_synonymous_codon
LP-S-009-T	HLA-A	c.535C>T	p.Q179*	stop_gained
LP-S-009-T	MED12	c.97G>A	p.E33K	non_synonymous_codon
LP-S-009-T	FAS	c.857G>A	p.G286E	non_synonymous_codon
LP-S-009-T	IFNGR1	c.32T>C	p.M11T	non_synonymous_codon
LP-S-010-T	TP53	c.747G>C	p.R249S	non_synonymous_codon
LP-S-010-T	PAK7	c.1535G>A	p.S512N	non_synonymous_codon
LP-S-010-T	PTPRT	c.2162G>A	p.R721H	non_synonymous_codon
LP-S-010-T	AR	c.2512G>T	p.E838*	stop_gained
LP-S-010-T	TRRAP	c.2165C>T	p.S722F	non_synonymous_codon
LP-S-010-T	NSD1	c.1067C>T	p.S356F	non_synonymous_codon
LP-S-010-T	FAT1	c.8806G>A	p.V2936M	non_synonymous_codon
LP-S-010-T	ERBB4	c.2713A>T	p.S905C	non_synonymous_codon
LP-S-011-T1	PTPRD	c.2113C>T	p.R705*	stop_gained
LP-S-011-T1	CTCF	c.1120A>G	p.T374A	non_synonymous_codon
LP-S-011-T1	FAT1	c.3769C>T	p.R1257W	non_synonymous_codon
LP-S-013-T3	RYBP	c.941G>T	p.*314L	stop_lost
LP-S-013-T3	LRP1B	c.4170-1_4170delgA	p.?	complex_change_in_transcript
LP-S-014-P					no mutations
LP-S-015-T	TSC1	c.1079C>A	p.T360N	non_synonymous_codon
LP-S-015-T	TP53	c.794T>C	p.L265P	non_synonymous_codon
LP-S-015-T	DNMT3A	c.1903C>T	p.R635W	non_synonymous_codon
CD30+LPD
Sample ID	Gene	cDNA change	Protein change	Effect
LP-S-36-P					no mutations
LP-S-054-P	GRIN2A	c.2780G>A	p.R927K	non_synonymous_codon
LP-S-054-P	SETBP1	c.2824C>T	p.R942W	non_synonymous_codon
LP-S-054-P	RET	c.3152C>T	p.A1051V	non_synonymous_codon
LP-S-054-P	MAP3K7	c.242T>C	p.L81S	non_synonymous_codon
LP-S-054-P	RELN	c.3548A>G	p.Y1183C	non_synonymous_codon
LP-S-054-P	PRDM1	c.347T>G	p.L116R	non_synonymous_codon
LP-S-054-P	ROS1	c.6935A>G	p.D2312G	non_synonymous_codon
LP-S-054-P	ROS1	c.6925C>G	p.P2309A	non_synonymous_codon
LP-S-054-P	TGFBR1	c.51_59delGGCGGCGGC	p.A24_A26delAAA	inframe_codon_loss
LP-S-058-P	FAM46C	c.769C>T	p.P257S	nonsynonymous_SNV
LP-S-058-P	CXCR4	c.275C>T	p.P92L	nonsynonymous_SNV
LP-S-058-P	WHSC1	c.1163A>G	p.K388R	nonsynonymous_SNV
LP-S-058-P	PRDM1	c.1651delA	p.K551fs	frameshift_deletion
LP-S-058-P	SYK	c.583C>T	p.R195*	stopgain_SNV
LP-S-058-P	TP53	c.628_662delAACACTTTTCGACATAGTGTGGTGGTGCCCTATGA	p.N210fs	frameshift_deletion
LP-S-058-P	ASXL3	c.443C>T	p.S148F	nonsynonymous_SNV
LP-S-079-P	PMS2	c.1711C>A	p.L571I	non_synonymous_codon
LP-S-079-P	DNM2	c.1082G>A	p.R361Q	non_synonymous_codon
LP-S-079-P	DNMT3A	c.2525A>G	p.Q842R	non_synonymous_codon
LP-S-079-P	LRRK2	c.6650C>G	p.S2217C	non_synonymous_codon
LP-S-079-P	PRKDC	c.8522G>A	p.R2841H	non_synonymous_codon
LP-S-079-P	CUX1	c.1438A>G	p.S480G	non_synonymous_codon
LP-S-079-P	PIK3CG	c.262T>C	p.Y88H	non_synonymous_codon
LP-S-079-P	BRAF	c.1405G>C	p.G469R	non_synonymous_codon
LP-S-079-P	KMT2C	c.7520G>A	p.G2507E	non_synonymous_codon
LP-S-079-P	KAT6A	c.4953_4976del24	p.P1652_P1659delPPPPPQQP	inframe_codon_loss
LP-S-079-P	CCND3	c.815_816insG	p.S273fs*51	frameshift_variant
LP-S-083-P	PDCD1LG2	c.472G>A	p.V158I	non_synonymous_codon
LP-S-083-P	PAK7	c.14A>T	p.K5I	non_synonymous_codon
LP-S-083-P	JAK3	c.131C>T	p.S44F	non_synonymous_codon
LP-S-083-P	BACH1	c.139G>A	p.A47T	non_synonymous_codon
LP-S-083-P	CCT6B	c.725+5G>A	p.?	splice_site_variant
LP-S-083-P	RICTOR	c.4387-1G>A	p.?	splice_site_variant
LP-S-083-P	PIK3C3	c.1604T>G	p.V535G	non_synonymous_codon
LP-S-083-P	PTPRT	c.3326G>A	p.R1109Q	non_synonymous_codon
LP-S-083-P	SETBP1	c.470G>C	p.S157T	non_synonymous_codon
LP-S-083-P	PLK2	c.819G>C	p.M273I	non_synonymous_codon
LP-S-083-P	TCL1A	c.31G>A	p.V11I	non_synonymous_codon
LP-S-083-P	FAT1	c.12288A>C	p.E4096D	non_synonymous_codon
LP-S-083-P	CALR	c.1132_1134delGAG	p.E381delE	inframe_codon_loss
LP-S-083-P	HLA-B	c.477_488delCGCGGACACGGC	p.D161_A164delDTAA	inframe_codon_loss
LP-S-084-P	PCLO	c.1448A>T	p.Q483L	non_synonymous_codon
LP-S-084-P	BRSK1	c.2291C>T	p.P764L	non_synonymous_codon
LP-S-084-P	AXIN2	c.1573C>G	p.P525A	non_synonymous_codon
LP-S-084-P	CD36	c.975T>G	p.Y325*	stop_gained
LP-S-084-P	PTCH1	c.1942C>G	p.H648D	non_synonymous_codon
LP-S-084-P	RELN	c.2954C>G	p.A985G	non_synonymous_codon
LP-S-084-P	IFNGR1	c.472G>A	p.E158K	non_synonymous_codon
LP-S-084-P	KMT2C	c.2914G>A	p.G972R	non_synonymous_codon
LP-S-088-P	MET	c.3496C>T	p.R1166*	stop_gained
LP-S-088-P	NCOR1	c.3145C>T	p.P1049S	non_synonymous_codon
LP-S-088-P	LATS2	c.3074T>C	p.L1025P	non_synonymous_codon
LP-S-088-P	FLT1	c.1644A>G	p.I548M	non_synonymous_codon
LP-S-088-P	LRRK2	c.7555G>A	p.E2519K	non_synonymous_codon
LP-S-088-P	JAK1	c.1550C>T	p.P517L	non_synonymous_codon
LP-S-088-P	TET1	c.5798C>T	p.P1933L	non_synonymous_codon
LP-S-088-P	PTEN	c.286C>T	p.P96S	non_synonymous_codon
LP-S-088-P	LRP1B	c.8750G>T	p.G2917V	non_synonymous_codon
LP-S-088-P	ERBB4	c.2614G>A	p.E872K	non_synonymous_codon
LP-S-088-P	XPO1	c.1864_1866delATT	p.I622delI	inframe_codon_loss
LP-S-088-P	TP53	c.965_984del20	p.P322fs*8	frameshift_variant
LP-S-089-P	MKI67	c.4198G>T	p.V1400L	non_synonymous_codon
LP-S-089-P	NBN	c.37+5G>A	p.?	splice_site_variant
LP-S-089-P	BTLA	c.370A>G	p.I124V	non_synonymous_codon
LP-S-089-P	POLE	c.1559A>G	p.Q520R	non_synonymous_codon
LP-S-089-P	SDHC	c.430G>C	p.E144Q	non_synonymous_codon
LP-S-089-P	PMS1	c.1706G>A	p.R569Q	non_synonymous_codon
LP-S-047-P	TP53	c.949C>T	p.Q317*	stop_gained
LP-S-047-P	ARID1A	c.2231C>G	p.S744*	stop_gained
LP-S-047-P	HIST1H2AG	c.263T>A	p.I88N	non_synonymous_codon
LP-S-047-P	FOXA1	c.1025C>T	p.A342V	non_synonymous_codon
LP-S-047-P	PTCH1	c.2105C>T	p.P702L	non_synonymous_codon
LP-S-047-P	PRDM1	c.801C>A	p.Y267*	stop_gained
LP-S-047-P	PRDM1	c.802C>T	p.R268C	non_synonymous_codon
LP-S-090-P	ERBB4	c.502C>T	p.R168W	non_synonymous_codon
LP-S-090-P	PRDM1	c.407G>A	p.W136*	stop_gained
LP-S-090-P	ATR	c.3043C>T	p.R1015*	stop_gained
LP-S-095-P	MSH6	c.3283C>T	p.R1095C	non_synonymous_codon
LP-S-095-P	CBL	c.2269G>A	p.A757T	non_synonymous_codon
LP-S-095-P	CCND3	c.870_871insTA	p.H291fs*14	frameshift_variant
LP-S-095-P	RASA1	c.272_292del21	p.A100_A106delAGVAGAA	inframe_codon_loss
LP-S-020-P	ATM	c.1073A>G	p.N358S	non_synonymous_codon
LP-S-020-P	NOTCH4	c.2240G>A	p.S747N	non_synonymous_codon
LP-S-020-P	TET2	c.2946G>T	p.K982N	non_synonymous_codon
LP-S-020-P	TET2	c.2736delG	p.Q913fs*8	frameshift_variant
gamma delta CTCL
Sample ID	Gene	cDNA change	Protein change	Effect
LP-S-101-P	MGA	c.3454C>T	p.Q1152*	stop_gained
	MGA	c.6896dupT	p.L2299Ffs*7	frameshift_variant
	SMC3	c.3289G>A	p.G1097R	non_synonymous_codon
	TNFAIP3	c.950G>A	p.W317*	stop_gained
LP-S-102-P	ARHGEF28	c.4024G>A	p.G1342R	non_synonymous_codon
	FYN	c.287G>T	p.R96L	non_synonymous_codon
	KDM6A	c.3688G>C	p.A1230P	non_synonymous_codon
	KDR	c.2971+2T>C	p.X991_splice	splice_site_variant
	LCK	c.1099delG	p.A367Lfs*10	frameshift_variant
	NKX2-1	c.485C>T	p.A162V	non_synonymous_codon
	RARA	c.814C>T	p.R272W	non_synonymous_codon
	RARA	c.850A>G	p.M284V	non_synonymous_codon
	VAV1	c.1666G>A	p.E556K	non_synonymous_codon
LP-S-103-P	ATM	c.4673C>T	p.T1558M	non_synonymous_codon
	GNB1	c.346G>A	p.G116S	non_synonymous_codon
	KMT2A	c.7819C>T	p.P2607S	non_synonymous_codon
LP-S-017-P	TSC2	c.2386C>T	p.L796F	non_synonymous_codon
LP-S-017-P	CIITA	c.1706T>C	p.F569S	non_synonymous_codon
LP-S-017-P	SOCS1	c.436T>C	p.C146R	non_synonymous_codon
LP-S-017-P	PTPRO	c.721G>A	p.E241K	non_synonymous_codon
LP-S-017-P	HIST1H1D	c.556G>A	p.A186T	non_synonymous_codon
LP-S-017-P	NOD1	c.583+5G>A	p.?	splice_site_variant
LP-S-017-P	STAT5B	c.1254T>A	p.N418K	non_synonymous_codon
LP-S-017-P	NTRK3	c.2233C>T	p.R745W	non_synonymous_codon
LP-S-017-P	NTRK3	c.1749G>T	p.K583N	non_synonymous_codon
LP-S-017-P	FAT3	c.3269G>A	p.R1090K	non_synonymous_codon
LP-S-017-P	TRRAP	c.8305T>C	p.C2769R	non_synonymous_codon
LP-S-017-P	CBL	c.1373A>T	p.D458V	non_synonymous_codon
LP-S-017-P	PARK2	c.218C>T	p.P73L	non_synonymous_codon
LP-S-017-P	FAT1	c.12772C>T	p.P4258S	non_synonymous_codon
LP-S-017-P	EGFR	c.2623_2625+10delAAAgtaaggaggt	p.?	complex_change_in_transcript
LP-S-026-P	FLYWCH1	c.1202A>G	p.Q401R	non_synonymous_codon
LP-S-026-P	SOCS1	c.308T>C	p.V103A	non_synonymous_codon
LP-S-026-P	JAK3	c.2872G>A	p.E958K	non_synonymous_codon
LP-S-026-P	JAK3	c.598G>A	p.D200N	non_synonymous_codon
LP-S-026-P	CAD	c.6596C>T	p.P2199L	non_synonymous_codon
LP-S-026-P	CBFB	c.338G>A	p.W113*	stop_gained
LP-S-026-P	PCLO	c.12802G>A	p.G4268R	non_synonymous_codon
LP-S-026-P	SMC3	c.940G>A	p.D314N	non_synonymous_codon
LP-S-026-P	NOTCH1	c.4817T>G	p.F1606C	non_synonymous_codon
LP-S-026-P	SOCS1	c.285_312del28	p.E96fs*13	frameshift_variant
Other CTCL
Sample ID	Gene	cDNA change	Protein change	Effect
LP-S-031-P	HIST1H1C	c.146C>T	p.A49V	non_synonymous_codon
LP-S-031-P	ZNF703	c.539C>T	p.S180F	non_synonymous_codon
LP-S-031-P	GPR124	c.316G>A	p.G106R	non_synonymous_codon
LP-S-031-P	BRIP1	c.2999T>G	p.V1000G	non_synonymous_codon
LP-S-031-P	EPHA5	c.440G>C	p.C147S	non_synonymous_codon
LP-S-031-P	CD36	c.763C>T	p.P255S	non_synonymous_codon
LP-S-031-P	MEF2C	c.349A>T	p.K117*	stop_gained
LP-S-031-P	FGF14	c.5C>T	p.A2V	non_synonymous_codon
LP-S-031-P	TNFAIP3	c.1966C>T	p.P656S	non_synonymous_codon
LP-S-031-P	TNFAIP3	c.1967C>T	p.P656L	non_synonymous_codon
LP-S-031-P	INPP4B	c.1220C>T	p.T407I	non_synonymous_codon
LP-S-031-P	FGF12	c.538G>A	p.E180K	non_synonymous_codon
LP-S-043-P	FAS	c.346G>T	p.E116*	stop_gained
LP-S-043-P	FAS	c.418T>G	p.C140G	non_synonymous_codon
LP-S-043-P	ARID1B	c.1371_1382delGGCGGCGGCGGG	p.A462_G465delAAAG	inframe_codon_loss
LP-S-043-P	NFKBIA	c.873_874insA	p.E292fs*15	frameshift_variant
LP-S-052-P					no mutations
LP-S-016-P	JAK3	c.1718C>T	p.A573V	non_synonymous_codon
LP-S-016-P	BLM	c.2119C>T	p.P707S	non_synonymous_codon
LP-S-016-P	MAP2K4	c.832A>T	p.R278W	non_synonymous_codon
LP-S-016-P	WT1	c.284C>T	p.P95L	non_synonymous_codon
LP-S-016-P	MAFB	c.563C>T	p.P188L	non_synonymous_codon
LP-S-016-P	PDGFRA	c.429T>G	p.D143E	non_synonymous_codon
LP-S-016-P	TET1	c.4461+1G>A	p.?	splice_site_variant
LP-S-016-P	RUNX1T1	c.1786G>C	p.A596P	non_synonymous_codon
LP-S-016-P	RELN	c.7369C>T	p.R2457C	non_synonymous_codon
LP-S-016-P	ERCC5	c.3464G>T	p.G1155V	non_synonymous_codon
LP-S-016-P	ATM	c.6247G>A	p.G2083R	non_synonymous_codon
LP-S-016-P	LRP1B	c.11012G>A	p.G3671E	non_synonymous_codon
LP-S-016-P	FAT1	c.12934C>T	p.P4312S	non_synonymous_codon
LP-S-049-P	CARD11	c.1844C>T	p.S615F	non_synonymous_codon
LP-S-049-P	VHL	c.241C>T	p.P81S	non_synonymous_codon
LP-S-049-P	NOTCH3	c.6448C>T	p.R2150C	non_synonymous_codon
LP-S-049-P	CHEK2	c.494A>T	p.E165V	non_synonymous_codon
LP-S-049-P	ASXL1	c.3200_3201insT	p.R1068fs*19	frameshift_variant
LP-S-097-P	CD22	c.443C>A	p.P148H	non_synonymous_codon
LP-S-097-P	LRRK2	c.4883G>C	p.R1628P	non_synonymous_codon
LP-S-097-P	MPL	c.22A>G	p.M8V	non_synonymous_codon
LP-S-097-P	RPTOR	c.3439G>A	p.V1147I	non_synonymous_codon
LP-S-097-P	PCLO	c.13891G>A	p.V4631I	non_synonymous_codon
LP-S-097-P	FANCA	c.1777-1G>C	p.?	splice_site_variant
LP-S-097-P	PRDM1	c.2451A>C	p.Q817H	non_synonymous_codon
LP-S-097-P	APC	c.3478A>G	p.T1160A	non_synonymous_codon
LP-S-097-P	MET	c.4141G>A	p.A1381T	non_synonymous_codon
LP-S-097-P	ARID1B	c.2879+5G>A	p.?	splice_site_variant
LP-S-097-P	CPS1	c.3644T>C	p.M1215T	non_synonymous_codon
LP-S-066-P	DNMT3A	c.939G>A	p.W313*	stop_gained
LP-S-066-P	FOXA1	c.572T>C	p.L191P	non_synonymous_codon
LP-S-066-P	SETD2	c.3667C>T	p.Q1223*	stop_gained
LP-S-066-P	TRAF2	c.191C>T	p.S64F	non_synonymous_codon
LP-S-066-P	FAT1	c.10162G>A	p.V3388I	non_synonymous_codon
